# Supplementary material for: Copper Phosphide Nanowires as High-Performance Catalysts for Urea-Assisted Hydrogen Evolution in Alkaline Medium
Source: Materials (Basel). 2023 Jun 3;16(11):4169. doi: 10.3390/ma16114169 (PMC10254407; doi:10.3390/ma16114169)
Supplement: Supplementary file 1 [file materials-16-04169-s001.zip]

Archive with 1 entries (1 files):
- materials-2397942-supplementary.pdf
